# Supplementary material for: Beliefs and Use of Palpatory Findings in Osteopathic Clinical Practice: A Qualitative Descriptive Study among Italian Osteopaths
Source: Healthcare (Basel). 2022 Aug 29;10(9):1647. doi: 10.3390/healthcare10091647 (PMC9498689; doi:10.3390/healthcare10091647)
Supplement: Supplementary file 1 [file healthcare-10-01647-s001.zip]

Archive with 2 entries (2 files):
- Quotes S1.pdf
- Survey S1.pdf
